# Supplementary material for: Oxidative Damage Markers Are Significantly Associated with the Carotid Artery Intima-Media Thickness after Controlling for Conventional Risk Factors of Atherosclerosis in Men
Source: PLoS One. 2015 Mar 25;10(3):e0119731. doi: 10.1371/journal.pone.0119731 (PMC4373810; doi:10.1371/journal.pone.0119731)
Supplement: S1 Data — (TXT) [file pone.0119731.s001.txt]

age	v1	v2	v3	v4	v5	v6	v7	v8	v9	v10	v11	v12	v13	v14	v15	v16	v17	v18	v19	v20	v21	v22	v23	v24	v25
55	0.72	0.64	0.94	1.58862	0.11389	0.075	22.6	91	253	73	52	106	86	167.5	66.5	1	3	1	1	0	0	125	79	1	1
57	0.87	0.72	1.01	0.98088	0.12672	0.07064	19.9	86	211	108	52	130	91.5	159.6	65.4	1	1	1	0	0	0	116	88	1	0
57	0.82	0.71	1	1.07243	1.00442	0.43274	9.6	118	38	139	85	74	81	158.1	55	3	3	1	0	0	0	162	92	0	1
57	0.7	0.71	1.06	1.29122	0.23538	0.16246	19.6	99	141	95	54	137	85.6	165.5	76.4	1	3	1	0	0	0	130	90	1	1
69	0.88	0.8	0.89	2.2516	0.18702	0.11534	15.2	90	142	89	50	117	74	159.5	53.1	1	3	1	1	0	0	160	90	1	1
67	0.88	0.86	0.89	0.91562	0.19517	0.0757	16.4	97	230	275	49	132	94	165.3	74.9	1	3	2	1	0	0	132	80	1	1
66	0.76	0.83	1.01	0.69755	0.30055	0.07448	12.4	106	142	129	80	86	87	168	71.9	1	3	1	1	1	0	137	97	1	1
70	0.67	0.76	1.1	0.71993	0.73264	0.33052	15.1	93	95	148	39	61	95	168.9	78.8	1	1	1	1	1	0	160	84	1	0
67	0.84	0.84	1.1	0.87565	0.12657	0.19672	23.9	90	191	84	69	136	77.3	163.7	59.1	3	1	1	0	0	0	120	77	0	0
62	0.72	0.72	0.9	0.36258	0.17561	0.0951	12.3	98	158	83	44	89	84.7	169.3	63.6	3	3	1	0	0	0	112	70	0	1
65	0.8	0.64	1.15	6.51362	0.52836	0.28283	16.9	122	89	121	52	81	96.7	167.3	79.1	1	3	1	1	0	0	127	80	1	1
63	0.84	0.76	0.97	0.33518	0.12991	0.08017	11	101	269	194	51	56	88	159	56.1	1	3	1	0	1	0	130	82	1	1
65	0.96	0.83	1.21	0.34927	0.14114	0.09577	15.1	97	293	75	37	82	83	166.6	59.7	3	3	2	0	0	0	100	70	0	1
67	0.84	0.71	0.96	0.3984	0.14385	0.09873	21	112	218	140	48	133	86.2	166.1	66.1	2	3	2	1	0	1	130	92	0	1
69	0.96	0.78	0.97	0.88926	0.21457	0.12	16.1	91	124	130	40	110	87	161.1	58.6	1	3	1	0	0	0	130	90	1	1
70	0.76	0.88	1.02	8.03853	0.78393	0.48772	15.4	96	58	67	42	81	73	163.1	52.4	2	3	1	0	0	0	110	80	0	1
64	0.76	1.03	0.99	0.73942	0.15064	0.20544	17.3	94	207	61	52	88	76	170	57.2	3	1	1	0	0	0	110	70	0	0
68	0.75	0.88	0.97	0.3946	0.15332	0.07343	10	90	183	141	55	148	86	164.3	61.1	3	3	1	1	1	0	130	82	0	1
61	0.87	0.8	1.11	1.14367	0.02781	0.04759	16.1	87	210	269	37	101	84	170	73.3	1	1	1	1	0	0	142	82	1	0
63	0.8	0.76	1.16	1.06563	0.27972	0.14195	20.2	93	223	63	68	106	78.2	167.2	62.8	1	3	1	0	0	0	121	81	1	1
65	1.04	0.68	0.97	0.61977	0.22241	0.90892	24.5	99	126	93	49	139	67	155.1	46.9	1	3	2	0	0	0	160	80	1	1
72	0.87	0.88	0.82	0.77256	0.55014	0.08905	19.8	91	95	375	56	110	90	162.4	64	3	3	1	0	0	0	130	70	0	1
73	0.87	0.68	1.17	2.4243	0.15292	0.11144	16.2	95	172	179	40	134	79	163.9	60	3	1	2	0	0	0	130	70	0	0
74	0.72	0.78	1.43	0.51005	0.6248	0.16497	19.2	89	153	95	83	60	78	160.5	52.6	3	3	1	1	0	0	120	70	0	1
74	0.92	0.87	1.08	0.44126	0.21801	0.13438	18.1	93	184	115	35	124	93	167.9	79.4	1	3	2	1	0	1	138	82	1	1
48	0.96	0.88	0.91	0.49636	0.85984	0.50701	12.2	91	107	80	69	125	79	168.5	65.3	1	1	1	0	0	0	124	81	1	0
59	1.68	1.44	0.91	5.1118	0.2462	0.20604	15.4	114	102	121	48	131	87	163	65.2	1	3	1	0	0	0	120	80	1	1
51	0.99	0.92	1.08	2.55566	0.72187	0.20351	19.3	106	109	192	63	123	84	163	65.8	2	3	1	0	0	0	142	92	0	1
60	1.4	1.12	1.02	1.93814	0.51086	0.26653	15.2	101	94	302	44	98	91	169.4	71.2	3	3	1	0	0	0	130	80	0	1
55	0.64	2.27	0.87	0.64193	0.71599	0.67609	12.2	87	43	101	48	86	84	166.9	77	1	3	1	0	0	0	132	92	1	1
59	0.88	0.96	0.95	1.32965	0.55925	0.52468	13.1	97	50	234	57	107	84	160.6	57.8	2	3	2	0	0	0	111	80	0	1
59	1.64	0.76	1.24	0.6754	1.2376	0.36371	10.9	103	95	170	57	105	92	163	65.7	3	3	2	0	0	0	139	91	0	1
52	1.3	1.1	2.061	0.83133	1.15541	0.04212	.	.	.	.	.	.	.	.	.	.	.	.	0	0	0	.	.	0	0
59	1	1.16	0.96	1.11083	0.39067	0.11435	12.8	88	104	248	43	121	83	165.1	58.1	3	3	2	0	0	0	129	94	0	1
52	1	0.83	0.91	1.80946	0.79879	0.07238	17.7	97	172	93	58	118	79	176.7	68.4	2	1	1	0	0	0	120	70	0	0
60	0.88	1.7	1.07	2.1608	0.20414	0.14665	16.5	100	120	62	44	120	90	162.3	70.8	2	3	1	1	0	1	158	79	0	1
55	1.04	0.95	0.99	1.82594	1.63072	0.18122	12.6	105	76	177	40	131	93	166.7	81.7	1	3	2	0	0	0	142	88	1	1
56	1.7	1.88	1.1	1.39833	0.87191	0.14209	14.5	93	98	60	40	108	86	172.2	73.1	3	3	1	0	0	0	108	68	0	1
65	1.12	1.28	0.78	1.51478	0.34116	0.27876	10.4	191	181	117	48	142	87.5	157.2	62.6	3	2	2	0	0	1	132	70	0	0
63	1.12	1.14	1	1.1248	0.17351	.	26.8	103	203	119	57	80	79.5	158	49.5	2	1	1	0	0	0	126	78	0	0
64	0.96	1.61	1.18	0.30952	0.30128	0.04494	16	102	245	286	43	89	86.3	159	63.2	2	3	1	1	0	0	120	82	0	1
69	1.04	0.88	1.04	0.93974	0.37314	0.28266	19.5	102	107	69	59	146	81	160.1	54.9	1	3	1	1	0	0	140	72	1	1
67	0.96	1.08	0.98	0.45543	0.48592	0.42663	18.7	85	165	67	70	93	73	163.1	53	2	3	1	0	0	0	101	60	0	1
64	1.04	1.04	1.23	1.37806	2.11509	0.24635	31.1	134	93	60	53	86	79	164.2	54.2	2	3	1	1	0	1	150	81	0	1
66	0.87	1	0.87	2.17913	0.19878	0.13555	18.7	111	132	217	51	111	91.5	164.6	70.5	1	3	1	1	1	0	110	70	1	1
68	1.04	0.92	1.07	1.41436	0.40635	0.43	14	118	99	155	50	128	93	169.2	65.8	2	3	1	1	0	0	122	70	0	1
69	0.88	0.96	0.81	0.69498	0.9672	.	19.5	196	144	140	32	140	79	169.5	53	3	3	1	0	0	1	130	60	0	1
69	1.08	0.84	1.04	0.7316	0.61586	0.12653	17.6	84	94	83	63	106	76	166	60.3	1	3	1	0	0	0	106	72	1	1
68	0.96	1.2	0.87	2.30146	0.26123	0.11045	8.7	88	136	245	40	138	88	167.3	75.8	2	2	2	1	0	0	140	92	0	0
66	1.04	1	0.85	1.52903	0.23842	0.15934	19.1	100	156	120	40	154	94	164.2	67.1	1	1	1	0	0	0	134	70	1	0
64	0.84	1	0.97	3.63538	0.81522	0.78272	14.1	96	70	97	64	99	88	158.3	60.4	1	3	1	1	1	0	122	44	1	1
67	1.4	0.84	1.01	1.47988	3.00109	0.40127	16.3	90	52	164	49	140	85	159.6	68.4	2	1	2	1	0	0	128	88	0	0
70	2.1	0.91	1.1	0.31876	0.10323	0.17805	22.8	99	189	79	46	112	84	155.8	53.4	2	2	1	1	0	1	140	80	0	0
62	0.8	1.02	0.89	0.59072	0.65908	0.43445	21.2	193	102	84	62	99	87	169.8	62.8	2	3	2	0	0	1	112	70	0	1
67	0.92	1.23	1.04	2.17556	0.2679	0.20468	15.3	106	133	94	41	121	86	165.9	68	1	3	1	1	0	1	120	80	1	1
67	0.84	1.19	1.14	0.92225	0.49603	0.12016	10.6	120	118	111	45	120	94.5	169.4	79.1	3	3	1	1	0	0	128	70	0	1
70	1.12	1.15	0.9	0.33454	0.69603	0.11109	16.7	92	122	126	64	96	82	161.1	61.2	1	3	2	1	0	0	122	60	1	1
69	1.04	0.87	0.96	1.08021	0.13176	0.13471	15.8	92	151	138	63	145	78	170	58.4	3	3	1	0	0	0	119	69	0	1
75	1	1.25	1.07	1.74501	1.68934	0.35257	15.4	106	73	151	49	163	84.8	158.6	68.9	3	1	1	0	0	0	148	98	0	0
74	1.24	1.49	1.02	8.3829	0.60245	0.32632	16.3	94	67	240	35	117	86	150.8	49.4	2	3	1	1	0	0	128	62	0	1
73	0.96	0.96	0.87	0.60968	1.29401	0.23696	15.7	81	99	99	50	119	74	165.8	50.7	3	3	1	0	0	0	100	60	0	1
72	1.2	1.18	1.03	2.16458	0.66769	0.461	15.4	98	59	137	61	127	77.5	157.7	52.6	1	3	1	0	0	0	120	70	1	1
71	1.8	1.31	1.23	0.31167	1.89853	0.20009	17.8	106	151	804	38	47	92	160.2	61.2	2	3	2	1	0	0	146	80	0	1
47	0.8	0.83	0.97	0.51511	0.12842	0.07406	21.8	85	279	71	62	105	87.2	166.6	73.3	2	3	2	0	0	0	120	80	0	1
47	0.76	0.72	1.09	0.53283	0.14974	0.1182	23.6	90	175	71	67	159	96	168.1	82.9	2	3	2	0	0	0	133	96	0	1
55	0.87	0.64	1.07	1.83483	0.17731	0.11717	15.2	155	167	328	31	40	94	166.8	69.6	3	3	1	1	1	1	122	78	0	1
55	0.71	0.72	0.94	0.13844	0.12462	0.10364	17.8	94	222	74	42	104	76.4	164.1	56.4	1	1	2	0	0	0	100	72	1	0
53	0.86	0.87	1.12	0.48271	0.34622	0.09656	12.4	88	148	91	54	120	72	165.2	54.5	3	1	2	0	0	0	120	78	0	0
57	0.88	0.8	0.91	1.1761	0.4716	0.05973	16.3	97	146	175	47	143	90.2	164.9	67.3	3	3	1	0	0	0	128	86	0	1
53	0.67	0.67	1.05	0.59449	0.26068	0.36471	21.6	93	145	98	55	129	85.5	174.3	72.5	1	1	2	0	0	0	112	61	1	0
55	0.96	0.84	0.92	0.96515	1.13146	0.207	18.5	115	123	177	44	115	83.2	163.2	64.2	1	1	2	0	0	0	119	70	1	0
54	0.8	0.68	1.16	0.3143	0.26854	0.06042	21.5	85	185	64	47	131	90	179.1	72.9	2	2	1	0	0	0	112	80	0	0
59	0.8	0.88	0.97	1.30862	0.20694	0.06207	12.2	102	173	263	47	90	92	164.5	80.7	2	3	1	1	1	0	130	80	0	1
55	0.87	0.6	1.08	0.42695	0.0605	0.07256	15.1	109	223	219	40	149	84	164.2	68.2	1	1	1	0	0	0	118	68	1	0
55	0.64	0.79	1.16	1.72381	0.20446	0.15367	17.9	94	130	129	47	148	88.4	170.1	73.7	3	3	2	0	0	0	141	100	0	1
68	0.92	0.84	0.99	0.55977	0.13719	0.09883	11.4	87	197	137	52	126	85	165.7	60.1	1	3	1	0	0	0	131	80	1	1
66	0.88	0.64	0.78	0.77942	0.32176	0.24861	20.2	101	82	68	36	60	89	163.5	64.1	3	1	1	0	0	0	121	72	0	0
63	0.88	0.87	0.88	0.81666	0.17935	0.10239	11.9	106	153	159	45	117	104	165	77.1	1	3	1	1	0	1	131	78	1	1
70	0.72	0.76	1.1	1.19334	0.33334	0.09406	19.1	146	124	154	49	68	87	171.8	64.9	3	3	1	1	0	1	110	70	0	1
61	0.87	0.83	1.15	1.59145	0.20816	0.12308	13.9	99	150	172	45	114	90	170.2	73.6	3	3	1	1	1	0	110	70	0	1
65	0.88	0.74	1.4	0.64493	0.58086	0.13733	14.7	88	74	96	47	99	93	168.3	71.1	2	1	2	0	0	0	150	110	0	0
64	0.76	0.83	0.99	0.71498	0.8918	0.02721	15.3	101	292	152	67	89	87	167.1	66.4	1	3	1	1	1	0	138	78	1	1
66	0.88	0.64	1.26	0.28405	0.73402	0.16452	13	101	270	147	61	49	94	163	69.8	3	3	2	1	1	0	104	70	0	1
67	0.67	0.98	1.24	0.84454	0.57004	0.06165	19.3	102	158	68	73	68	79	173.3	66.9	1	3	2	0	0	0	122	82	1	1
63	0.88	0.72	1.01	0.88086	0.14834	0.11176	20.1	79	216	128	60	100	84	171.1	63.3	3	3	1	0	0	0	120	70	0	1
62	0.76	0.79	1.13	0.28592	0.10242	0.1182	14.5	120	198	284	42	68	104	164.5	90.6	2	3	2	1	0	0	122	82	0	1
67	0.88	0.8	1.4	0.4981	0.50901	0.05383	18.7	117	361	220	51	90	94	167.7	76.2	1	3	2	1	0	0	148	90	1	1
71	0.88	0.76	1.11	0.45444	0.18283	0.10227	19.1	99	165	113	44	127	87	173.6	72.7	3	1	1	0	0	0	128	89	0	0
71	0.88	0.84	0.98	0.35043	0.19723	0.18557	18.8	80	161	108	67	173	78	153.2	56.9	1	1	1	0	0	0	109	72	1	0
50	0.97	0.93	1.03	0.65968	0.29836	0.05909	13.4	99	197	95	60	104	78.2	172.8	62.9	3	3	1	1	1	0	112	71	0	1
57	0.92	1.04	1.29	1.0757	0.13886	0.09856	18.5	93	181	166	48	170	91	167.4	74.5	3	3	1	0	0	0	122	82	0	1
59	0.88	1.03	1.03	1.4248	0.23401	0.1965	17.1	99	105	162	53	147	89	162	73.7	3	3	1	0	0	0	158	100	0	1
69	0.83	1.08	1.08	0.74294	0.58742	0.05982	16.6	94	120	134	43	126	82	164.9	63.4	3	1	1	0	0	0	130	78	0	0
63	1	1.11	0.9	0.76923	0.33572	0.1341	16.1	93	114	84	52	140	88	166	67.7	1	1	1	0	0	0	148	85	1	0
70	1.07	1.03	1.04	1.24609	0.08449	0.14532	12.4	114	182	303	36	104	85.5	158.2	67.3	2	2	2	1	0	0	130	80	0	0
66	1.24	1.2	1.2	0.57085	0.34186	0.26585	20.2	97	169	168	31	99	93	166	80.6	1	1	1	0	0	0	118	68	1	0
65	0.92	1	0.99	1.53403	0.4645	0.17997	16	111	157	357	33	51	93	163.7	65.8	1	1	2	0	0	0	102	66	1	0
61	1	1.05	0.84	3.45936	0.63289	0.25185	12.4	101	67	132	51	98	74	165.8	55.4	2	1	1	1	0	0	132	80	0	0
68	0.72	1.24	1.08	1.52548	0.34017	0.05423	19.1	109	193	179	60	98	90	160.4	61.9	1	3	1	1	0	0	164	80	1	1
68	0.96	1.55	0.98	1.26134	0.61812	0.20043	25.6	89	95	98	48	160	87.9	165	67.8	1	1	1	0	1	0	140	100	1	0
65	0.84	1.2	0.95	0.90494	0.45221	0.14697	16.8	99	80	136	46	140	86.3	154.7	61	1	3	1	0	1	0	110	71	1	1
72	1.12	1.16	1.15	2.25922	0.1633	0.17692	16.3	87	167	125	56	122	83	160.7	63.8	1	3	2	0	1	0	125	70	1	1
